# Supplementary material for: Cell-Specific Effects of Insulin in a Murine Model of Restenosis Under Insulin-Sensitive and Insulin-Resistant Conditions
Source: Cells. 2024 Aug 20;13(16):1387. doi: 10.3390/cells13161387 (PMC11352246; doi:10.3390/cells13161387)
Supplement: Supplementary file 1 [file cells-13-01387-s001.zip]

Archive with 1 entries (1 files):
- cells-3031654-supplementary.pdf
